# Supplementary material for: Unveiling the Stereoselectivity and Regioselectivity of the [3+2] Cycloaddition Reaction between N-methyl-C-4-methylphenyl-nitrone and 2-Propynamide from a MEDT Perspective
Source: Int J Mol Sci. 2023 May 22;24(10):9102. doi: 10.3390/ijms24109102 (PMC10218864; doi:10.3390/ijms24109102)
Supplement: Supplementary file 1 [file ijms-24-09102-s001.zip]

Archive with 1 entries (1 files):
- ijms-2398226-supplementary.pdf
